# Supplementary material for: Comparison of library preparation methods reveals their impact on interpretation of metatranscriptomic data
Source: BMC Genomics. 2014 Oct 20;15(1):912. doi: 10.1186/1471-2164-15-912 (PMC4213505; doi:10.1186/1471-2164-15-912)
Supplement: Supplementary file 3 — Additional file 3: SRA accession numbers. (CSV 5 KB) [file 12864_2014_6604_MOESM3_ESM.csv]

Additional File 3 : SRA Accession numbers.
organism	cDNA preparation method	sample type	sequence name	Submission Accession	Study Accession	Experiment Accession	Run Accession
L. lactis	TruSeq	depleted RNA	exp_BCZ_BAOSW_1_A5H4A.IND12	ERA314666	ERP005931	ERX484626	ERR519387
			exp_BCZ_DAOSW_1_A61C1.IND15	ERA314666	ERP005931	ERX484618	ERR519391
		total RNA	exp_BCZ_BGOSW_2_H9M6KADXX.IND15	ERA352803	ERP005931	ERX546742	ERR588738
			exp_BCZ_BIOSW_2_H9M6KADXX.IND19	ERA352803	ERP005931	ERX546743	ERR588739
		depleted RNA with 400ng input	exp_BCZ_BPOSW_1_A6RP1.IND13	ERA314666	ERP005931	ERX484620	ERR519393
			exp_BCZ_BQOSW_1_A6RP1.IND14	ERA314666	ERP005931	ERX484628	ERR519383
	ENCORE	total RNA	exp_BCZ_BBOSW_1_A61C1.BC2	ERA314666	ERP005931	ERX484624	ERR519392
			exp_BCZ_BBOSW_1_A5H58.BC7	ERA314666	ERP005931	ERX484627	ERR519398
	OVATION	depleted RNA	exp_BCZ_BDOSW_1_A5H58.IND8	ERA314666	ERP005931	ERX484630	ERR519385
			exp_BCZ_BEOSW_1_A5H58.IND9	ERA314666	ERP005931	ERX484629	ERR519386
		total RNA	exp_BCZ_BKOSW_1_H9M6KADXX.IND9	ERA352803	ERP005931	ERX546746	ERR588741
			exp_BCZ_BLOSW_1_H9M6KADXX.IND11	ERA352803	ERP005931	ERX546740	ERR588742
	SMARTer	depleted RNA	exp_BCZ_BMOSW_1_A61PV.IND5	ERA314666	ERP005931	ERX484619	ERR519390
			exp_BCZ_BNOSW_1_A61PV.IND6	ERA314666	ERP005931	ERX484622	ERR519384
		total RNA	exp_BCZ_BXOSW_1_H9M6KADXX.IND2	ERA352803	ERP005931	ERX546741	ERR588737
			exp_BCZ_BAAOSW_1_H9M6KADXX.IND8	ERA352803	ERP005931	ERX546745	ERR588740
		total RNA with 5ng input	exp_BCZ_BAFOSW_1_H9M6KADXX.IND3	ERA352803	ERP005931	ERX546744	ERR588736
E. coli	TruSeq	depleted RNA	exp_BDC_ACOSW_1_A4DDF.IND5	ERA314668	ERP005933	ERX484644	ERR519409
		total RNA	exp_BDC_AEOSW_1_H9YKWADXX.IND14	ERA352809	ERP005933	ERX546860	ERR588854
	ENCORE	total RNA	exp_BDC_ADOSW_1_A5H20.BC4	ERA314668	ERP005933	ERX484642	ERR519407
	OVATION	depleted RNA	exp_BDC_AKOSW_1_A6V93.IND21	ERA314668	ERP005933	ERX484643	ERR519408
		total RNA	exp_BDC_AMOSW_2_H9YKWADXX.IND19	ERA352809	ERP005933	ERX546859	ERR588856
	SMARTer	depleted RNA	exp_BDC_AFOSW_1_A6PV9.IND3	ERA314668	ERP005933	ERX484647	ERR519412
		total RNA	exp_BDC_ALOSW_2_H9YKWADXX.IND5	ERA352809	ERP005933	ERX546858	ERR588855
B. subtilis	TruSeq	depleted RNA	exp_BDD_BAOSW_1_A5H4A.IND13	ERA314669	ERP005934	ERX484649	ERR519416
		total RNA	exp_BDD_BCOSW_1_H9YKWADXX.IND16	ERA352806	ERP005934	ERX546751	ERR588746
	ENCORE	total RNA	exp_BDD_BBOSW_1_A5H20.BC2	ERA314669	ERP005934	ERX484653	ERR519419
	OVATION	depleted RNA	exp_BDD_BDOSW_1_A7PK2.IND5	ERA314669	ERP005934	ERX484654	ERR519413
		total RNA	exp_BDD_BGOSW_2_H9YKWADXX.IND20	ERA352806	ERP005934	ERX546750	ERR588748
	SMARTer	depleted RNA	exp_BDD_BEOSW_1_A7T6F.IND7	ERA314669	ERP005934	ERX484652	ERR519414
		total RNA	exp_BDD_BFOSW_2_H9YKWADXX.IND4	ERA352806	ERP005934	ERX546752	ERR588747
A. baylyi	TruSeq	depleted RNA	exp_AWK_ECOSW_1_A4DDF.IND4	ERA314667	ERP005932	ERX484637	ERR519403
		total RNA	exp_AWK_EHOSW_1_H9YKWADXX.IND13	ERA352804	ERP005932	ERX546747	ERR588743
	ENCORE	total RNA	exp_AWK_EDOSW_1_A5H20.BC3	ERA314667	ERP005932	ERX484640	ERR519405
	OVATION	depleted RNA	exp_AWK_EKOSW_1_A6V93.IND3	ERA314667	ERP005932	ERX484635	ERR519399
		total RNA	exp_AWK_ENOSW_2_H9YKWADXX.IND18	ERA352804	ERP005932	ERX546748	ERR588744
	SMARTer	depleted RNA	exp_AWK_ELOSW_1_A7T6F.IND6	ERA314667	ERP005932	ERX484638	ERR519400
		total RNA	exp_AWK_EMOSW_1_H9YKWADXX.IND1	ERA352804	ERP005932	ERX546749	ERR588745
MIX of bacteria	TruSeq	depleted RNA	exp_BDP_BAOSW_1_A5H4A.IND7	ERA314665	ERP005930	ERX484604	ERR519372
			exp_BDP_GAOSW_1_A5R90.IND6	ERA314665	ERP005930	ERX484616	ERR519380
		total RNA	exp_BDP_DHOSW_2_H9M6KADXX.IND13	ERA352360	ERP005930	ERX546520	ERR588518
			exp_BDP_DBOSW_2_H9M6KADXX.IND18	ERA352360	ERP005930	ERX546522	ERR588517
	ENCORE	total RNA	exp_BDP_DAOSW_1_A5H20.BC5	ERA314665	ERP005930	ERX484609	ERR519371
			exp_BDP_DCOSW_1_A5R90.BC5	ERA314665	ERP005930	ERX484606	ERR519378
	OVATION	depleted RNA	exp_BDP_DFOSW_1_A5UEE.IND14	ERA314665	ERP005930	ERX484605	ERR519377
			exp_BDP_DFOSW_1_A5UEE.IND17	ERA314665	ERP005930	ERX484610	ERR519375
		total RNA	exp_BDP_DIOSW_1_A9HVF.IND10	ERA352360	ERP005930	ERX546524	ERR588514
			exp_BDP_DEOSW_1_H9M6KADXX.IND13	ERA352360	ERP005930	ERX546521	ERR588515
	SMARTer	depleted RNA	exp_BDP_EBOSW_1_A6RP1.IND6	ERA314665	ERP005930	ERX484615	ERR519373
			exp_BDP_ECOSW_1_A6RP1.IND7	ERA314665	ERP005930	ERX484613	ERR519376
		total RNA	exp_BDP_EDOSW_2_H9M6KADXX.IND9	ERA352360	ERP005930	ERX546525	ERR588520
			exp_BDP_EEOSW_2_H9M6KADXX.IND10	ERA352360	ERP005930	ERX546523	ERR588516
		total RNA with 5ng input	exp_BDP_EFOSW_1_H9M6KADXX.IND10	ERA352360	ERP005930	ERX546519	ERR588519
